# Supplementary material for: Identification of novel DNA-damage tolerance genes reveals regulation of translesion DNA synthesis by nucleophosmin
Source: Nat Commun. 2014 Nov 25;5:5437. doi: 10.1038/ncomms6437 (PMC4263322; doi:10.1038/ncomms6437)
Supplement: Supplementary Data 1 — The results of the TLS-specific screen of 240 genes that were scored as candidate TLS genes in the primary UV sensitivity screen. The information includes for each gene the name, the siRNA library from which it was taken, the effect in the UV sensitivity assay (fold change and P value), the effect in the screen for the TLS assay across a 6-4 photoproduct (fold change, P value, FDR, and number of validated siRNA oligos), and the same for a parallel screen for TLS across a TT-CPD (a major UV DNA damage). [file ncomms6437-s2.xls]

## Sheet: Table S1
Gene Symbol	siRNA Library			UV sensitivity screen		TLS screen for TT 6-4				TLS screen for CPD
				fold change	P value	fold change	P value	FDR	# of validated oligos	fold change	P value	FDR	# of validated oligos
ABL1	Cancer			1.77	5e-07	0.660596	0.0378592	0.206737		0.704641	0.0387642	0.418654
ABL2	Cancer			0.73	0.0166573	0.868304	0.236537	0.680218		1.11537	0.257693	0.760749
ADA	DNA Repair			1.65	0.0002206	0.848255	0.171001	0.557761		0.794774	0.0750195	0.474707
ADPRTL3	DNA Repair			2.12	0.0001777	2.51638	4.46032e-07	5.14373e-05	1	1.1581	0.221817	0.738377
AKT2	Cancer			1.91	0	1.33151	0.144419	0.484052		0.66348	0.0302259	0.367245
ALKBH2	DNA Repair			2.21	1.04e-05	1.53614	0.000787495	0.0115976	2	0.889825	0.195106	0.683308
ANKIB1	E3 Ubiquitin			1.63	1.2e-06	1.21488	0.214033	0.630426		0.474458	0.000315848	0.0202548	1
ANKRD50	DNA Repair			1.8	0.0024944	1.14763	0.301462	0.787692		0.837022	0.207778	0.706154
APTX	DNA Repair			1.87	9.95e-05	1.37545	0.0160412	0.113927		1.08588	0.274161	0.772373
ATF1	Cancer			2.02	0	1.09355	0.278224	0.751204		0.916482	0.276529	0.772373
ATR	DNA Repair	Cell Cycle		5.12	0	1.58599	0.000719213	0.0114707		1.03262	0.410546	0.906934
BCL10	Cancer			0.7	0.0032723	0.877048	0.189259	0.58586		0.791602	0.0482317	0.440919
BIRC2	E3 Ubiquitin			1.53	0.0001258	0.894452	0.224262	0.656365		0.823802	0.0803288	0.487998
BRAF	Cancer			3.75	0	2.08946	0.000369628	0.00690921	1	0.887101	0.269255	0.772373
BRIP1	DNA Repair			2.16	8e-07	1.20444	0.0401073	0.20987		1.21298	0.0235786	0.318312
CARM1	DNA Repair			2.45	8e-07	0.951205	0.350555	0.851848		0.787164	0.0318308	0.377311
CBFA2T3	Cancer			0.74	7.76e-05	0.817998	0.0546564	0.260422		0.903919	0.194765	0.683308
CBLB	E3 Ubiquitin			1.51	0.0002238	1.63049	0.0350616	0.193636		0.823603	0.187239	0.683308
CBX3	DNA Repair			1.57	3.09e-05	0.809569	0.0453146	0.22704		0.887403	0.159708	0.683308
CCNB1	Cell Cycle			1.96	2.07e-05	0.910744	0.188975	0.58586		1.15944	0.0592255	0.45751
CCNC	Cell Cycle			5.34	0	0.901347	0.196324	0.592368		1.03489	0.382983	0.879514
CCND1	Cancer	Cell Cycle		1.64	2e-07	1.60224	0.000430611	0.00772369	1	1.55274	0.0011828	0.0522581	1
CCNH	DNA Repair	Cell Cycle		0.71	0.0078558	0.714693	0.0527032	0.258068		0.839726	0.177187	0.683308
CCNI	Cell Cycle			1.6	1.91e-05	0.894356	0.152301	0.503525		0.892342	0.145944	0.656748
CCNT2	Cell Cycle			1.64	0.0001534	0.712515	0.0987218	0.381892		0.910047	0.328493	0.831497
CDC25C	Cell Cycle			2.52	0	1.96358	0.000264648	0.00643095	1	1.5276	0.00797583	0.177413	1
CDC34	Cell Cycle			1.69	0.0001202	1.10993	0.29991	0.787692		0.753358	0.0563008	0.4516
CDC7	Cell Cycle			1.52	7.06e-05	0.908119	0.288506	0.770407		0.832629	0.105514	0.554507
CDK10	Cell Cycle			2.32	0	0.992524	0.483977	0.996665		0.925699	0.307674	0.809273
CDK5	Cell Cycle			3.2	0	1.03486	0.42337	0.948193		0.908305	0.274576	0.772373
CDKN2C	Cell Cycle			3.45	0	1.6237	0.0271989	0.159261		1.38962	0.0645651	0.465597
CENPA	Cell Cycle			2.01	2.27e-05	1.32471	0.00990693	0.0816063		1.12601	0.15372	0.679164
CENPB	Cell Cycle			1.6	1.2e-06	1.01093	0.460104	0.972219		0.907075	0.172154	0.683308
CENPF	Cell Cycle			1.62	0.000145	1.34585	0.0415972	0.212802		0.953761	0.38298	0.879514
CENPH	Cell Cycle			2.59	0	1.63432	0.000133543	0.00405637	1	0.980258	0.439044	0.925547
CHK1	DNA Repair	Cell Cycle		3.88	0	1.92338	5.06326e-09	1.23037e-06	3	1.48101	0.000242934	0.0196777
CMKOR1	Cancer			1.6	0.0001139	0.973853	0.446458	0.959935		0.886194	0.257115	0.760749
CRI1	Cell Cycle			1.97	0	0.976529	0.441886	0.957721		0.835634	0.105185	0.554507
CRTC1	Cancer			0.78	0.0062427	0.906541	0.310635	0.794572		0.838515	0.14405	0.654284
CYLD	Cancer	Dubs		1.63	8.74e-05	2.25649	0.000148688	0.00425072	2	1.32994	0.0825094	0.494257
DCLRE1A	DNA Repair			1.63	0.0022782	1.7106	0.0119571	0.0922406	3	1.0536	0.400452	0.892529
DEPC-1	DNA Repair			1.62	0.0006392	1.23452	0.0640358	0.299244		1.12159	0.191147	0.683308
DKFZP761H1710	E3 Ubiquitin			0.78	0.0038292	1.51303	0.0138519	0.10357		0.89964	0.287878	0.794935
DNAJC6	DNA Repair			1.53	0.0023934	1.68486	0.000322431	0.00682083	2	1.09266	0.253308	0.760749
DNMT1	DNA Repair			1.76	4.64e-05	1.00384	0.490372	1.00135		1.00517	0.486134	0.980337
DZIP3	E3 Ubiquitin			0.72	0.0029154	1.57675	0.0260442	0.15604		0.932627	0.365368	0.86755
E2F1	Cell Cycle			1.85	0	1.3196	0.00788324	0.06956		1.17555	0.0675096	0.474707
E2F2	Cell Cycle			1.88	0	1.3107	0.121845	0.43224		1.0516	0.398087	0.891567
E2F3	Cell Cycle			1.57	0	1.02884	0.429501	0.95314		0.822504	0.0907771	0.512996
E2F4	Cell Cycle			1.61	5.96e-05	0.806986	0.183444	0.575187		0.786046	0.114161	0.571984
E2F5	DNA Repair	Cell Cycle		2.35	0	1.06889	0.312328	0.794719		0.994726	0.483945	0.979988
EGFL9	E3 Ubiquitin			0.49	0	0.60975	3.34457e-05	0.00125327	1	0.843413	0.0651452	0.465597
EGFR	Cancer			0.78	0.0007127	0.955097	0.3874	0.900305		1.01555	0.459417	0.954175
EHMT1	DNA Repair			1.53	0.0017752	1.88678	0.000731671	0.0114707	1	1.30165	0.0751851	0.474707
ERCC4	DNA Repair			3.2	0	2.77183	1.33806e-05	0.000722555	3	1.20962	0.182382	0.683308
ERG	Cancer			0.74	0.0068807	0.908521	0.264718	0.735159		0.882143	0.185921	0.683308
FANCF	DNA Repair			1.58	0.0024172	0.953432	0.358641	0.86287		0.912529	0.233906	0.741091
FBXL10	DNA Repair			1.9	0.0015839	1.067	0.404199	0.922256		1.17707	0.227809	0.741091
FBXO27	E3 Ubiquitin			0.78	0.0015165	0.653508	0.00384836	0.0425069	0	0.910075	0.258279	0.760749
FBXO8	Dubs			1.68	5.1e-06	1.13654	0.209767	0.621625		1.12136	0.234831	0.741091
FEV	Cancer			1.79	0	1.58611	0.0190985	0.122116		0.895556	0.291316	0.799884
FGFR2	Cancer			1.8	1e-07	0.794814	0.196542	0.592368		1.09465	0.337149	0.840279
FLJ20315	E3 Ubiquitin			0.79	0.0110663	0.719014	0.0667515	0.303938		0.87981	0.244383	0.750092
FLJ31951	E3 Ubiquitin			1.8	0	0.8192	0.177966	0.568187		1.0912	0.326024	0.831497
FLJ38628	E3 Ubiquitin			0.75	0.0095963	1.96698	0.000338379	0.00682083	1	1.43781	0.0199023	0.293107
FLJ46380	E3 Ubiquitin			1.82	0	0.560571	0.0108074	0.086105	1	0.963377	0.428456	0.923759
FOS	Cell Cycle			1.5	0.0161989	1.06569	0.389021	0.900305		1.10619	0.308057	0.809273
GPC3	Cancer			1.62	5.02e-05	0.872686	0.135034	0.459267		0.919335	0.245401	0.750092
GTF2H3	DNA Repair			2.15	0.0001043	1.29293	0.0525486	0.258068		0.93392	0.321477	0.831051
HACE1	E3 Ubiquitin			1.75	4.89e-05	0.754652	0.0252981	0.153686		0.898739	0.211308	0.708248
HDAC2	DNA Repair			1.75	0.014681	2.10262	0.000769327	0.0115976	0	1.31104	0.0919225	0.513498
HECW2	E3 Ubiquitin			1.57	2.79e-05	0.979617	0.448365	0.959935		0.663865	0.00365219	0.110935	1
HEL308	DNA Repair			1.62	2.23e-05	1.00557	0.483666	0.996665		1.28926	0.0184938	0.289935
HIPK2	Cell Cycle			1.76	5e-07	1.43482	0.00495386	0.0501578		0.971689	0.418493	0.91616
HLF	Cancer			1.69	6e-07	1.10984	0.343655	0.845716		0.96321	0.430354	0.923759
HOXC13	Cancer			1.61	1.1e-06	0.876377	0.264029	0.735159		0.94346	0.380969	0.879514
HSP90B1	DNA Repair			1.57	0.0054691	1.28697	0.0815166	0.338607		0.843818	0.184348	0.683308
HUS1	DNA Repair	Cell Cycle		6.34	0	2.17692	9.48521e-07	6.58545e-05	1	1.15521	0.175588	0.683308
IBRDC2	E3 Ubiquitin			1.66	2.85e-05	1.02992	0.39388	0.902951		0.786678	0.0160346	0.268718
IL21R	Cancer			0.73	0.0051084	0.990544	0.477979	0.992726		1.02695	0.434359	0.923759
IRTA1	Cancer			2.62	0	1.38821	0.0685769	0.305765		0.91565	0.333069	0.838403
JUN	Cell Cycle			2.73	0	1.28986	0.126245	0.441405		1.06266	0.366932	0.86755
JUNB	Cell Cycle			1.57	1.1e-06	1.11977	0.268045	0.736756		0.860493	0.198124	0.687772
KIAA0317	E3 Ubiquitin			0.63	1.6e-06	1.11858	0.12	0.43		1.0771	0.187293	0.683308
KIAA1333	E3 Ubiquitin			0.79	0.0158696	1.02577	0.433887	0.956681		1.1496	0.156179	0.683308
LIG4	DNA Repair			2.21	5.98e-05	1.24002	0.191303	0.588438		0.92666	0.361796	0.86755
LOC285498	E3 Ubiquitin			0.78	0.0004752	0.764867	0.0033	0.05		0.877307	0.0238	0.32
MAF	Cancer			1.63	1.53e-05	1.0195	0.458613	0.972219		1.0687	0.342835	0.845776
MARCH5	E3 Ubiquitin			0.6	0	1.09326	0.268325	0.736756		1.11587	0.195432	0.683308
MCM3	Cell Cycle			2.21	0	1.63321	0.00604003	0.0570191	2	1.50245	0.00703944	0.177413	1
MCM4	Cell Cycle			1.67	6.1e-06	1.12612	0.286374	0.768938		0.829886	0.164765	0.683308
MDC1	DNA Repair			1.76	1.02e-05	1.34191	0.0448435	0.22702		1.06704	0.340334	0.84389
MEN1	Cancer			1.63	2e-07	1.31642	0.0825041	0.339805		1.39477	0.0425167	0.430481
MHC2TA	Cancer			0.72	4.53e-05	1.19548	0.08596	0.348003		1.03725	0.385466	0.879514
MLLT7	Cancer			3.04	0	1.18141	0.178303	0.568187		0.973926	0.435269	0.923759
MMS19L	DNA Repair			1.92	6.68e-05	1.13955	0.178874	0.568187		1.1157	0.230641	0.741091
MPPE1	DNA Repair			2.89	0	1.25541	0.0531004	0.258068		0.814947	0.055819	0.4516
MSH3	DNA Repair			2.22	1.76e-05	1.26629	0.127442	0.442407		1.1367	0.255628	0.760749
MSH5	DNA Repair			1.87	0.0033106	1.02733	0.443389	0.957721		0.832387	0.158718	0.683308
MSH6	DNA Repair			0.77	0.005667	0.79009	0.0128353	0.0974679		0.951971	0.30441	0.809273
MUS81	DNA Repair			1.63	0.008694	1.17419	0.17401	0.563793		1.15164	0.194278	0.683308
MUTYH	DNA Repair			1.6	0.0010789	1.83188	0.000166701	0.00426405	0	0.861634	0.181596	0.683308
NCKIPSD	Cancer			1.86	0	1.20954	0.111347	0.406879		0.880866	0.201222	0.690567
NCOA4	Cancer			2.65	0	1.74449	0.0164093	0.113927		2.05734	0.000375089	0.0202548	2
NOL9	DNA Repair	PIVOT		1.59	0.0032031	1.54781	0.00520642	0.0512653		1.33254	0.0474651	0.440919
NOTCH1	Cancer			1.55	1e-06	1.18145	0.225541	0.656365		0.938259	0.366919	0.86755
NPM1	Cancer			1.68	3.8e-06	1.78814	0.0043604	0.0450884	2	1.6	0.00294856	0.09
NSD1	Cancer			0.79	0.0001606	1.03969	0.440082	0.957721		1.01535	0.469229	0.958173
NSMCE1	E3 Ubiquitin			0.65	6.5e-06	1.0609	0.349552	0.851848		1.25785	0.0566823	0.4516
NTRK3	Cancer			2.09	0	1.21382	0.164151	0.539036		1.14843	0.225417	0.741091
OLIG2	Cancer			0.62	4.23e-05	0.717263	0.0538422	0.259082		0.802016	0.11235	0.568773
ORC4L	Cell Cycle			1.76	0	0.982502	0.439855	0.957721		0.850374	0.0772444	0.4752
OTUB2	Dubs			1.99	1e-07	1.75727	0.000556365	0.0093239	2	1.4054	0.0156461	0.268718
OTUD7	Dubs			1.77	1.24e-05	1.68449	0.00106768	0.0144136	0	1.02694	0.431179	0.923759
PAPD5	DNA Repair			3.17	0	0.950939	0.392596	0.902951		1.28765	0.0508055	0.440919
PARP11	Dubs			0.76	0.0003054	0.850412	0.113422	0.411367		1.21625	0.0609589	0.462906
PAX7	Cancer			0.73	0.0002566	1.34459	0.0411023	0.212508		1.2092	0.1266	0.615278
PCNA	Cancer	DNA Repair	Cell Cycle	2.28	1.4e-06	0.618736	0.0193476	0.122116		0.725986	0.0551032	0.4516
PJA1	E3 Ubiquitin			1.54	0.0006533	1.27075	0.11	0.4		1.09038	0.172459	0.683308
POLE	DNA Repair			1.98	0.0008354	0.60475	0.00621813	0.0570191	1	0.885227	0.232631	0.741091
POLG	DNA Repair			1.51	0.0008271	0.937162	0.329583	0.820267		0.863832	0.151272	0.674478
POLH	Cancer	DNA Repair		2.29	0	1.0959	0.30525	0.789103		1.7	Positive Control
POLK	DNA Repair			2.5	9e-06	1.3778	0.116482	0.419336		2.14197	0.000179677	0.0196777
POLM	DNA Repair			2.32	2.9e-06	1.6761	0.000161743	0.00426405		1.19413	0.107666	0.556658
PAPD7	DNA Repair			1.4	1	1.5248	0.00104074	0.0144136	2	1.12411	0.194017	0.683308
PRRX1	Cancer			0.73	0.0001417	1.08541	0.245224	0.692899		1.09764	0.201771	0.690567
PTCH2	DNA Repair			1.76	0.0047318	1.42762	0.00407102	0.043967		1.2756	0.0358838	0.396353
PTEN	DNA Repair			2.38	4.6e-06	1.354	0.0991002	0.381892		1.07078	0.370868	0.870735
RAD1	DNA Repair	Cell Cycle		4.63	0	1.39054	0.0207911	0.129545		0.845699	0.125867	0.615278
RAD17	DNA Repair	Cell Cycle		1.74	1.03e-05	2.37699	1.29341e-13	6.28597e-11	3	1.39775	0.000917627	0.0445967
RAD18	Cancer	DNA Repair		1.66	1.2e-06	0.682214	0.0151889	0.110176		0.801209	0.0759331	0.474707
RAD50	DNA Repair			1.56	0.0159627	1.16246	0.183442	0.575187		1.2361	0.0754382	0.474707
RAD51C	DNA Repair			1.84	0.0005003	1.12324	0.27655	0.751204		1.05448	0.385413	0.879514
RAD52	DNA Repair			1.65	0.0004789	1.75555	0.00356302	0.0402704		1.35026	0.0628196	0.465597
RAD54B	DNA Repair			1.82	0.0004055	0.961317	0.371136	0.879863		0.946435	0.314169	0.820892
RAD9A	DNA Repair	Cell Cycle		3.33	0	1.22339	0.0731686	0.319084		0.924345	0.275144	0.772373
RAD9B	DNA Repair			1.59	0.0012886	1.30697	0.0748469	0.319084		1.27785	0.0643998	0.465597
RAG1	DNA Repair			3.09	0	1.45322	0.0182889	0.121316		1.29948	0.0485243	0.440919
RARA	Cancer			1.73	0.0001299	1.53272	0.00200136	0.0243165	1	0.84699	0.134441	0.634352
RBL2	Cell Cycle			1.69	8.5e-06	0.975517	0.4026	1		1.04815	0.303131	0.809273
RBP1	Cell Cycle			5.22	0	2.0659	0.000322234	0.00682083	1	1.36786	0.045286	0.440919
RECQL4	DNA Repair			1.91	0.0010358	1.28768	0.00804651	0.06956		1.19817	0.0298397	0.367245
REV1L	Cancer	DNA Repair		Positive Control		Positive Control				Positive Control
REV3L	Cancer	DNA Repair		4.29	0	1.85222	0.00527421	0.0512653		0.677941	0.0289071	0.367245
REV7	Cancer	DNA Repair	Cell Cycle	2.33	6e-07	1.68903	9.39167e-05	0.00326025		1.32707	0.0158555	0.268718
REXO1	DNA Repair			1.6	0.0020868	1.46438	0.0100764	0.0816188		1.42808	0.00803103	0.177413
RNF10	E3 Ubiquitin			1.85	1e-06	1.56279	0.00815828	0.06956		1.30555	0.0593068	0.45751
RNF122	E3 Ubiquitin			0.76	0.0024467	1.32962	0.118873	0.424794		1.16168	0.243924	0.750092
RNF127	E3 Ubiquitin			2.05	1e-07	1.51109	0.00228026	0.0270294	0	1.42566	0.00633443	0.17103
RNF135	E3 Ubiquitin			1.83	1e-07	0.831917	0.141712	0.47828		0.949622	0.367727	0.86755
RNF141	E3 Ubiquitin			2.38	0	0.921326	0.322933	0.813188		1.09001	0.292975	0.799921
RNF149	E3 Ubiquitin			1.51	0.0001235	1.26268	0.0263277	0.15604		1.15511	0.106109	0.554507
RNF150	E3 Ubiquitin			1.55	2.57e-05	1.24896	0.0852184	0.348003		0.957997	0.387528	0.880087
RNF151	E3 Ubiquitin			2.18	0	1.4857	0.0174646	0.119547		1.26474	0.0952911	0.520354
RNF152	E3 Ubiquitin			2.08	1e-07	1.40409	0.0735861	0.319084		1.28924	0.105892	0.554507
RNF166	E3 Ubiquitin			0.75	0.0003825	0.932002	0.330807	0.820267		0.933497	0.324846	0.831497
RNF28	E3 Ubiquitin			1.81	1.1e-05	1.02729	0.452768	0.96511		1.38022	0.0500999	0.440919
RNF3	E3 Ubiquitin			1.66	2.6e-06	0.762931	0.0292234	0.169078		0.864567	0.119669	0.593462
RNF36	E3 Ubiquitin			2.18	0	1.2209	0.0997948	0.381892		0.907947	0.262582	0.768765
RNF40	E3 Ubiquitin			1.78	5e-07	1.131	0.298994	0.787692		1.11149	0.299789	0.809273
RPA2	DNA Repair			1.92	0.0006328	0.934853	0.355239	0.858936		0.863804	0.167929	0.683308
RPA3	DNA Repair	Cell Cycle		4	0	0.868323	0.24191	0.687533		0.972905	0.439921	0.925547
RPN1	Cancer			2.42	0	1.51542	0.00339484	0.0392832	3	1.06813	0.31705	0.823991
RUVBL2	DNA Repair			2.65	8e-07	1.65644	0.00112482	0.0147747	2	1.2529	0.0751853	0.474707
SENP2	Dubs			1.65	1.3e-06	1.13058	0.2489	0.699223		1.62431	0.00274921	0.091485	2
SEPT6	Cancer			1.9	0	1.08403	0.314307	0.795588		0.814295	0.093346	0.515524
SETD5	DNA Repair			1.7	0.0004572	1.22393	0.039173	0.20921		1.27579	0.0131997	0.254047
SFRS3	Cancer			1.93	3e-07	1.11181	0.298136	0.787692		1.16274	0.193272	0.683308
SH3MD2	E3 Ubiquitin			1.57	5.8e-06	1.31326	0.0181129	0.121316		1.14942	0.132322	0.630476
SIN3B	DNA Repair			1.63	0.0003692	1.13909	0.303821	0.789103		0.962388	0.429684	0.923759
SKP2	Cell Cycle			1.55	0.0002267	1.23087	0.0959511	0.379124		1.12922	0.234347	0.741091
SMURF2	E3 Ubiquitin			1.63	0.0002084	1.7998	8.58354e-06	0.00052145	1	1.47225	0.00282361	0.091485	2
SSX1	Cancer			2.49	0	0.786157	0.104707	0.391444		1.00751	0.483555	0.979988
SSX2	Cancer			0.7	1.8e-06	1.15274	0.134651	0.459267		1.16677	0.110305	0.564299
STAMBP	Dubs			1.76	3.92e-05	1.71661	0.0150038	0.110176		1.91023	0.00129625	0.052498	1
STAMBPL1	Dubs			2.57	0	1.15558	0.276824	0.751204		1.00505	0.490438	0.98493
SUMO1	DNA Repair			1.51	0.0046662	0.758635	0.0779214	0.326464		0.851551	0.174699	0.683308
SUPT4H1	DNA Repair			2.14	3.04e-05	0.715255	0.107215	0.39776		0.79272	0.143886	0.654284
TCF12	Cancer			1.56	0.003519	1.0161	0.476407	0.992726		1.49096	0.0337826	0.383386
TCL1A	Cancer			1.54	1.5e-06	1.03216	0.426494	0.950807		0.988003	0.467469	0.958173
TCL6	Cancer			1.77	1e-07	0.724245	0.0184719	0.121316		0.780184	0.0415001	0.430481
TFDP2	Cell Cycle			1.89	0	1.03318	0.410757	0.928511		0.820353	0.0703205	0.474707
TLX3	Cancer			0.8	0.001107	1.37023	0.01903	0.122116		1.21675	0.0854272	0.494257
TNFAIP3	Dubs			1.96	3e-07	1.1747	0.0663999	0.303938		1.02829	0.397198	0.891567
TP53	Cancer	DNA Repair	Cell Cycle	0.66	0.0001414	1.4318	0.0388743	0.20921		1.07545	0.355766	0.862048
TP53BP1	DNA Repair			1.69	0.0003878	2.10274	0.000101227	0.00327976		1.13646	0.243403	0.750092
TP73	Cell Cycle			1.61	3.9e-06	1.63111	0.000337587	0.00682083	0	1.24873	0.0490588	0.440919	1
TPR	Cancer			1.51	2.2e-05	0.921147	0.380458	0.893249		0.972753	0.449416	0.937407
TRAF4	DNA Repair			1.64	0.000366	1.26487	0.108044	0.397799		1.10652	0.27529	0.772373
TRFP	Dubs			2.1	0	0.934705	0.383897	0.896989		0.904396	0.306561	0.809273
TRIM17	E3 Ubiquitin			1.52	0.0043791	1.31195	0.0669532	0.303938		1.83155	0.000212344	0.0196777	1
TRIM2	E3 Ubiquitin			1.66	0.0003257	1.36697	0.12342	0.434654		1.2318	0.169483	0.683308
TRIM3	E3 Ubiquitin			1.65	0	1.15643	0.101085	0.383806		1.13645	0.129614	0.623687
TRIM34	E3 Ubiquitin	PIVOT		2.04	1.5e-06	1.57654	0.0115258	0.0903477		1.96308	6.27675e-05	0.0101683
TRIM4	E3 Ubiquitin			1.85	1e-07	0.919111	0.375251	0.885301		1.07996	0.356526	0.862048
TRIM40	E3 Ubiquitin			1.69	1.52e-05	1.41152	0.0327282	0.182827		1.4473	0.013591	0.254047
TRIM41	E3 Ubiquitin			1.54	0.0003398	0.711859	0.0986661	0.381892		0.700372	0.0464277	0.440919
TRIM45	E3 Ubiquitin			1.73	1.5e-06	1.55638	0.0319237	0.180406		1.09906	0.327926	0.831497
TRIM50C	E3 Ubiquitin			1.78	2e-07	1.37276	0.0572736	0.270242		1.01612	0.463896	0.958173
TRIM56	E3 Ubiquitin			1.66	0	1.34619	0.00614447	0.0570191		1.27169	0.0194247	0.293107
TRIP11	Cancer			1.57	7.5e-06	2.51873	0	0	3	2.21923	0	0	1
UBC13	DNA Repair	Dubs	E3 Ubiquitin	2.34	0	1.87217	0.00124856	0.0159685	1	1.5705	0.00886646	0.18708	2
UBE2A	DNA Repair	Dubs		2.34	0	1.40189	0.00673997	0.0606597		1.08244	0.26974	0.772373
UBE2D3	Dubs			1.95	6e-07	1.55087	0.0401603	0.20987		1.33872	0.0852966	0.494257
UBE2E1	Dubs			1.54	0.0010551	2.99118	5.2919e-07	5.14373e-05	2	2.49258	1.17333e-06	0.00028512	2
UBE2E3	Dubs			2.97	0	1.13459	0.307156	0.789829		1.07461	0.355213	0.862048
UBE2G2	Dubs			0.74	0.0012978	1.70727	3.35237e-05	0.00125327	2	1.11689	0.211296	0.708248	1
UBE2Q	Dubs			1.57	8.8e-06	1.14696	0.234301	0.677799		1.1797	0.171839	0.683308
UBE2V2	DNA Repair	Dubs		1.2	1	1.67589	0.000992711	0.0141899		1.56462	0.00276553	0.091485
UBE3A	Dubs			1.79	0.0001261	1.72752	0.0015285	0.0190475	0	1.31336	0.0536662	0.4516	1
UBE4B	Dubs			0.76	0.0002283	1.0147	0.472076	0.988918		1.41794	0.033921	0.383386
UCHL3	Dubs			1.88	2.5e-06	1.2042	0.209656	0.621625		1.02879	0.443662	0.929396
USP1	Cancer	DNA Repair	Dubs	0.69	5.09e-05	0.499541	3.35536e-08	5.43568e-06		0.758579	0.00923851	0.18708
USP14	Dubs			0.79	0.0050425	1.85295	0.000444986	0.00772369	0	1.43218	0.0169308	0.274279	1
USP16	Dubs			1.5	0.0004003	1.47247	0.0758634	0.320606		1.68985	0.00788034	0.177413	2
USP20	Dubs			0.64	3e-06	0.866049	0.135134	0.459267		0.851336	0.0897182	0.512977
USP3	Dubs			0.8	0.0018559	0.666095	0.000350866	0.00682083	0	0.673889	0.000355026	0.0202548	1
USP32	Dubs			0.69	0.0004353	1.14153	0.197456	0.592368		0.870292	0.17682	0.683308
USP35	Dubs			0.57	1.32e-05	0.789072	0.0316606	0.180406		0.832238	0.0724592	0.474707
USP36	Dubs			0.74	0.0036535	1.40326	0.0916616	0.365144		0.937623	0.381312	0.879514
USP40	Dubs			1.65	5.1e-06	1.39595	0.0675419	0.303938		1.14774	0.229386	0.741091
USP41	Dubs			0.71	0.0069032	1.72498	0.0217013	0.133504		1.36716	0.0761875	0.474707
USP54	Dubs			1.57	0.001848	1.16758	0.0866427	0.348003		0.98161	0.434333	0.923759
USP7	Dubs			1.54	4.72e-05	1.12307	0.326264	0.817341		0.916544	0.344806	0.846341
VCPIP1	Dubs			0.7	0.0016228	1.81115	3.28568e-05	0.00125327	3	1.34905	0.0232559	0.318312	2
VHL	DNA Repair			1.79	0.00029	1.20857	0.0733424	0.319084		1.01051	0.46558	0.958173
WHSC1L1	Cancer			0.73	0.0002733	0.956178	0.360567	0.86323		0.93354	0.280117	0.777925
WWP1	E3 Ubiquitin			1.55	5e-07	1.02922	0.410761	0.928511		1.06621	0.298121	0.809273
XRCC1	DNA Repair			2.2	1.1e-06	0.792662	0.0162555	0.113927		0.976584	0.402189	0.892529
XRCC2	DNA Repair			1.52	0.0003031	1.21001	0.195478	0.592368		1.33576	0.0717337	0.474707
YOD1	Dubs			0.8	0.0146417	1.11404	0.344551	0.845716		0.790538	0.140708	0.651276
ZFYVE19	E3 Ubiquitin			2.25	0	1.24953	0.148305	0.493673		1.46025	0.0232231	0.318312
ZNF179	E3 Ubiquitin			1.59	0.000286	1.92116	7.83106e-07	6.34316e-05	1	1.28112	0.027583	0.362306	1
ZNF364	E3 Ubiquitin			2	0	1.0632	0.365382	0.870468		1.04585	0.397585	0.891567
ZNF598	E3 Ubiquitin			1.93	0	0.978664	0.435034	0.956681		0.893976	0.193956	0.683308
ZNRF1	E3 Ubiquitin			0.68	1.4e-05	1.50348	0.00957218	0.0802083		1.47815	0.00591773	0.169178
ZNRF2	E3 Ubiquitin			1.53	0.0001974	0.961809	0.418728	0.942137		1.12111	0.237526	0.74476
ZSWIM2	E3 Ubiquitin			1.67	0	1.42921	0.00435799	0.0450884		1.09347	0.248012	0.753335
